# Supplementary material for: Clinical Significance of Plasma D-Dimer in COVID-19 Mortality
Source: Front Med (Lausanne). 2021 May 25;8:638097. doi: 10.3389/fmed.2021.638097 (PMC8185282; doi:10.3389/fmed.2021.638097)
Supplement: Supplementary Table 2 — Raw data for all the analyses in the study. [file Table_2.xlsx]

## Sheet: OR
First author	Year	Country	Cases	Cutoff	varibales	Study_type	OR	CI1	CI2
Aloisio E	2020	Italy	427	16.28	OR	Single-center	13.1	6.55	26.2
Ayanian S	2020	USA	299	3	OR	Single-center	7.5	3.8	14.6
Bahl A	2020	USA	1461	0.5	OR	Multi-center	3.17	1.88	5.36
Barman H	2020	Turkey	607	0.5	OR*	Multi-center	0.58	0.28	1.23
Bazzan M	2020	Italy	88	3	OR	-	12.86	2.79	59.18
Berenguer J	2020	Spain	4035	0.5	OR	Multi-center	1.71	1.34	2.18
Berger J	2020	USA	2377	0.23	OR*	Multi-center	2.14	1.56	2.92
Bhargava A	2020	USA	419	1.5	OR	Single-center	2.22	1.03	4.8
Cao J	2020	China	102	0.5	OR	Single-center	4.85	1.58	14.89
Chen R	2020	China	1590	0.5	OR	Multi-center	6.55	2.54	16.93
Chen Ti	2020	China	203	0.5	OR	Single-center	1.65	0.52	5.24
Chen Ta	2020	China	274	21	OR	Single-center	26.44	7.83	89.29
Chen X	2020	China	73	2.35	OR	Single-center	10.25	3.08	34
Chilimuri S	2020	USA	375	1	OR*	Single-center	3.16	1.75	5.73
Cortés-Tellés A	2020	Mexico	200	0.7	OR	Single-center	2.64	1.44	4.84
Du R	2020	China	179	0.5	OR	Single-center	3.474	1.152	10.481
Giacomelli A	2020	Italy	233	0.5	OR	Single-center	8.29	1.94	35.43
Guisado-Vasco P	2020	Spain	607	2.5	OR*	Single-center	1.989	1.025	3.861
Huang Y	2020	China	676	0.5	OR	Multi-center	6.08	3.65	10.13
Laguna-Goya R	2020	Spain	501	1.368	OR	Single-center	7.1	3.1	16.76
Li Che	2020	China	2068	0.5	OR	Single-center	11.78	6.35	21.85
Li K	2020	China	102	0.5	OR	Single-center	6.3	0.79	50.38
Li L	2020	China	113	20	OR	Single-center	6.32	1.67	23.85
Li Y	2020	China	132	1.5	OR*	Multi-center	6.645	1.212	36.444
Liao D	2020	China	380	2	OR*	Multi-center	4.41	1.06	18.3
Liu Jia	2020	China	1190	0.5	OR	Single-center	15.8	5.79	43.14
Lu J	2020	China	20	1	OR	Single-center	0.58	0.08	4.56
Luo X	2020	China	403	0.55	OR	Single-center	29.09	10.34	81.82
Ma X	2020	China	523	0.5	OR	Multi-center	14.45	1.86	112.62
Manocha K	2020	USA	446	6.106	OR	Multi-center	2.11	1.29	3.44
Mikami T	2020	USA	2820	2	OR	Multi-center	3.11	2.54	3.82
Musoke N	2020	USA	355	1.5	OR*	Single-center	5.89	2.84	12.2
Pan F	2020	China	124	3.06	OR	Single-center	2.797	1.223	6.398
Paranjpe I	2020	USA	1078	2	OR	Multi-center	4.79	2.57	8.92
Peng X	2020	China	49	0.5	OR	Multi-center	1.23	0.36	4.18
Piñana J	2020	Spanish	244	0.5	OR	Multi-center	1.34	0.8	2.3
Qin Z	2020	China	118	0.5	OR	Single-center	2.54	0.93	6.94
Quintana-Díaz M	2020	Spanish	3373	0.5	OR*	Single-center	5.81	4.05	8.33
Singh N	2020	USA	276	1.18	OR	Single-center	2.02	0.87	4.7
Song K	2020	China	248	0.5	OR	Multi-center	10.099	2.351	43.379
Tu W	2020	China	174	0.5	OR	Single-center	16.18	2.13	122.82
Volo T	2020	Italy	23	4	OR	Single-center	12	1.56	92.29
Wang K	2020	China	548	1	OR	Single-center	4.91	2.72	8.87
Wang L	2020	China	213	0.55	OR	Single-center	7.24	2.46	21.38
Xia P	2020	China	81	5	OR	Single-center	4.38	1.53	12.53
Xu P	2020	China	703	0.5	OR	Multi-center	6.71	2.53	17.8
Yang C	2020	China	203	1	OR*	Multi-center	9.51	3.61	25
Yang K	2020	China	205	0.5	OR	Multi-center	20.48	2.73	153.67
Yao Q.	2020	China	108	1	OR	Single-center	6.29	1.59	24.88
Yao Y	2020	China	248	2	OR*	Single-center	10.17	1.1	94.38
Yu C	2020	China	1464	0.5	OR*	Single-center	0.78	0.48	1.27
Zhang J	2020	China	289	0.5	OR	Multi-center	6.14	3.03	12.43
Zhang L	2020	China	343	0.5	OR	Single-center	60	7.64	470.96
Zhou F	2020	China	191	0.5	OR*	Multi-center	2.14	0.21	21.39
Zhou J	2020	China	67	median	OR*	Single-center	2.3	0.7	8.1
Zhou S	2020	China	220	0.43	OR	Single-center	21.97	6.02	80.15

## Sheet: TSA data
		high-DD		low-DD
		death	total	death	total
Bahl A	2020	236	678	18	125
Bazzan M	2020	5	12	4	76
Berenguer J	2020	253	892	127	671
Bhargava A	2020	36	90	12	52
Cao J	2020	17	70	0	48
Chen R	2020	34	418	5	375
Chen Ti	2020	8	19	11	36
Chen Ta	2020	34	37	3	210
Du R	2020	16	92	5	87
Giacomelli A	2020	46	182	2	51
Guisado-Vasco P	2020	63	160	62	374
Huang Y	2020	99	331	20	305
Li K	2020	14	74	1	28
Li L	2020	12	15	38	98
Liu Jia	2020	127	768	4	323
Luo X	2020	92	194	4	133
Lu J	2020	7	15	3	5
Ma X	2020	12	144	1	160
Mikami T	2020	315	741	233	1214
Pan F	2020	50	61	39	63
Paranjpe I	2020	66	125	51	274
Peng X	2020	10	29	6	20
Qin Z	2020	34	83	6	28
Song K	2020	35	149	2	73
Tu W	2020	24	113	1	61
Volo T	2020	6	8	3	15
Wang K	2020	53	227	16	274
Xia P	2020	46	55	14	26
Xu P	2020	15	114	6	264
Yang K	2020	35	129	1	56
Yao Q	2020	9	40	3	68
Yao Y	2020	17	185	0	63
Yu C	2020	119	822	47	483
Zhang J	2020	25	58	19	173
Zhang L	2020	12	67	1	276
Zhou F	2020	50	117	4	55
Zhou S	2020	25	47	3	61
				570	4945
					0.115268

## Sheet: HR
First author	Year	Country	Cases	Cutoff	varibales	Study_type	HR	CI1	CI2
Chen R	2020	China	1590	0.5 μg/ml	HR	Multi-center	4.07	1.58	10.49
Chen Z	2020	China	635	0.5μg/mL	HR	Multi-center	2.88	0.68	12.27
Cheng A	2020	China	305	0.845μg/mL	HR	Single-center	4.83	2.52	9.24
Feng Y	2020	China	476	1 μg/ml	HR*	Multi-center	3.26	0.99	10.72
Giacomelli A	2020	Italy	233	1μg/mL	HR*	Single-center	1.13	0.57	2.23
Huang Y	2020	China	676	0.5μg/mL	HR*	Multi-center	1.75	1.11	2.76
Li Cha	2020	China	523	1.09 μg/ml	HR*	Multi-center	0.51	0.08	3.22
Li M	2020	China	245	1μg/mL	HR*	Multi-center	11.516	1.157	114.658
Liu Jie	2020	China	214	1μg/mL	HR*	Single-center	0.97	0.189	4.969
Mikami T	2020	USA	2820	2 μg/mL	HR*	Multi-center	1.19	1.02	1.39
Petrilli C	2020	USA	2741	2.5μg/mL	HR	Multi-center	2.16	1.57	2.98
Wendel Garcia P	2020	Switzerland	639	1.5μg/mL	HR	Multi-center	2.71	1.56	4.73
Xie J	2020	China	140	0.45μg/mL	HR*	Single-center	3.07	0.59	15.98
Zhang L	2020	China	343	2μg/mL	HR	Single-center	51.5	12.9	206.7
Zhang S	2020	China	828	1μg/mL	HR	Multi-center	7.33	3.61	14.88
